# Supplementary material for: Prostate-specific membrane antigen modulates the progression of prostate cancer by regulating the synthesis of arginine and proline and the expression of androgen receptors and Fos proto-oncogenes
Source: Bioengineered. 2022 Jan 3;13(1):995–1012. doi: 10.1080/21655979.2021.2016086 (PMC8805960; doi:10.1080/21655979.2021.2016086)
Supplement: Supplemental Material [file KBIE_A_2016086_SM9851.zip]

Archive with 11 entries (10 files):
- supplementary/
- supplementary/Figure S1.tif
- supplementary/sup fig.pdf
- supplementary/Table S1.docx
- supplementary/Table S2.docx
- supplementary/Table S3.docx
- supplementary/Table S4.docx
- supplementary/Table S5.docx
- supplementary/Table S6.docx
- supplementary/Table S7.docx
- supplementary/Table S8.docx
